# Supplementary material for: Steroid hormone ecdysone deficiency stimulates preparation for photoperiodic reproductive diapause
Source: PLoS Genet. 2021 Feb 2;17(2):e1009352. doi: 10.1371/journal.pgen.1009352 (PMC7880476; doi:10.1371/journal.pgen.1009352)
Supplement: S1 Table — (XLS) [file pgen.1009352.s011.xls]

## Sheet: heat map
Table S1. Expression of 20E biosynthesis genes at 0, 2 and 4 days PE in the LD- and SD-females of C. bowringi.
			LD-0d-FPKM			LD-2d-FPKM			LD-4d-FPKM			SD-0d-FPKM			SD-2d-FPKM			SD-4d-FPKM
Target ID	Gene	Abbreviation	LD-0d-1	LD-0d-2	LD-0d-3	LD-2d-1	LD-2d-2	LD-2d-3	LD-4d-1	LD-4d-2	LD-4d-3	SD-0d-1	SD-0d-2	SD-0d-3	SD-2d-1	SD-2d-2	SD-2d-3	SD-4d-1	SD-4d-2	SD-4d-3
Unigene6881_AA	Spook	Spo	0.252765	0.44231	0	0.185658	0.130358	0.256056	0.184649	0.518084	0.124811	0.267584	0.381067	0.563708	0.558109	0.789821	1.20522	0.693114	0.942954	1.09723
Unigene9198_AA	Phantom	phm	1.47521	1.57345	2.24719	1.73368	1.5216	1.49441	0.670546	0.705525	1.06836	2.08226	1.18614	2.33952	8.78257	13.2142	10.8792	13.2388	18.2955	19.186
Unigene8271_AA	Disembodied	Dib	14.6221	15.9919	14.0003	11.1876	10.6045	11.3408	9.56904	11.4731	8.12266	12.3352	17.4517	16.9843	13.9008	12.1364	16.5586	11.163	12.2734	14.2348
Unigene11760_AA	Shadow	Sad	1.99727	1.62267	1.16685	1.58926	1.1588	0.885181	0.486346	0.383787	0.246554	1.05718	0.878227	0.494916	3.3075	3.25047	4.88068	2.24049	4.59473	5.09996
CL1992.Contig1_AA	Shade	Shd	0.631199	0.140257	0.145683	0.137369	0.217017	0.56837	1.2296	0.934373	0.69261	0.371225	0.77537	0.13903	0.894718	0.876587	1.13698	1.67838	2.16285	1.36103
