# Supplementary material for: Steroid hormone ecdysone deficiency stimulates preparation for photoperiodic reproductive diapause
Source: PLoS Genet. 2021 Feb 2;17(2):e1009352. doi: 10.1371/journal.pgen.1009352 (PMC7880476; doi:10.1371/journal.pgen.1009352)
Supplement: S2 Table — (XLS) [file pgen.1009352.s012.xls]

## Sheet: Sheet1
Table S2. KEGG pathway analysis in DEGs.
kegg_term_id	kegg_term	kegg_level1	kegg_level2	kegg_term_candidate_gene_num	kegg_total_candidate_gene_num	kegg_term_gene_num	kegg_total_gene_num	kegg_rich_ratio	kegg_pvalue	kegg_qvalue
ko05146	Amoebiasis	Human Diseases	Infectious diseases: Parasitic	262	4749	520	14092	0.503846	1.03856e-15	3.51034e-13
ko04624	Toll and Imd signaling pathway	Organismal Systems	Immune system	161	4749	325	14092	0.495385	1.86545e-09	3.15261e-07
ko04933	AGE-RAGE signaling pathway in diabetic complications	Human Diseases	Endocrine and metabolic diseases	105	4749	204	14092	0.514706	1.07232e-07	1.20815e-05
ko05226	Gastric cancer	Human Diseases	Cancers: Specific types	208	4749	488	14092	0.42623	1.83126e-05	0.00154741
ko04512	ECM-receptor interaction	Environmental Information Processing	Signaling molecules and interaction	88	4749	183	14092	0.480874	3.58841e-05	0.00242576
ko00310	Lysine degradation	Metabolism	Amino acid metabolism	133	4749	299	14092	0.444816	5.88167e-05	0.00331334
ko04611	Platelet activation	Organismal Systems	Immune system	144	4749	334	14092	0.431138	0.000182117	0.00694815
ko04926	Relaxin signaling pathway	Organismal Systems	Endocrine system	107	4749	237	14092	0.451477	0.000148037	0.00694815
ko04978	Mineral absorption	Organismal Systems	Digestive system	39	4749	71	14092	0.549296	0.00018501	0.00694815
ko00981	Insect hormone biosynthesis	Metabolism	Metabolism of terpenoids and polyketides	44	4749	84	14092	0.52381	0.000310925	0.0105093
ko03008	Ribosome biogenesis in eukaryotes	Genetic Information Processing	Translation	133	4749	312	14092	0.426282	0.000554317	0.0170326
ko04934	Cushing syndrome	Human Diseases	Endocrine and metabolic diseases	114	4749	268	14092	0.425373	0.00144658	0.0407452
ko04974	Protein digestion and absorption	Organismal Systems	Digestive system	140	4749	338	14092	0.414201	0.00163681	0.042557
ko04979	Cholesterol metabolism	Organismal Systems	Digestive system	72	4749	161	14092	0.447205	0.00225887	0.0545356
ko00350	Tyrosine metabolism	Metabolism	Amino acid metabolism	42	4749	87	14092	0.482759	0.0033515	0.0629337
ko04310	Wnt signaling pathway	Environmental Information Processing	Signal transduction	128	4749	310	14092	0.412903	0.00287694	0.0629337
ko04916	Melanogenesis	Organismal Systems	Endocrine system	76	4749	173	14092	0.439306	0.00310143	0.0629337
ko05322	Systemic lupus erythematosus	Human Diseases	Immune diseases	38	4749	77	14092	0.493506	0.00317821	0.0629337
ko04975	Fat digestion and absorption	Organismal Systems	Digestive system	53	4749	116	14092	0.456897	0.00472299	0.0840195
ko04610	Complement and coagulation cascades	Organismal Systems	Immune system	19	4749	34	14092	0.558824	0.00640054	0.108169
ko00010	Glycolysis / Gluconeogenesis	Metabolism	Carbohydrate metabolism	89	4749	213	14092	0.41784	0.00797847	0.114771
ko00603	Glycosphingolipid biosynthesis - globo and isoglobo series	Metabolism	Glycan biosynthesis and metabolism	12	4749	19	14092	0.631579	0.00814944	0.114771
ko04216	Ferroptosis	Cellular Processes	Cell growth and death	39	4749	83	14092	0.46988	0.00809211	0.114771
ko04977	Vitamin digestion and absorption	Organismal Systems	Digestive system	51	4749	113	14092	0.451327	0.00737975	0.114771
ko03430	Mismatch repair	Genetic Information Processing	Replication and repair	42	4749	91	14092	0.461538	0.00898949	0.121538
ko00520	Amino sugar and nucleotide sugar metabolism	Metabolism	Carbohydrate metabolism	93	4749	226	14092	0.411504	0.0110099	0.14205
ko04657	IL-17 signaling pathway	Organismal Systems	Immune system	79	4749	189	14092	0.417989	0.0117674	0.14205
ko04973	Carbohydrate digestion and absorption	Organismal Systems	Digestive system	34	4749	72	14092	0.472222	0.0117636	0.14205
ko05222	Small cell lung cancer	Human Diseases	Cancers: Specific types	74	4749	178	14092	0.41573	0.0165653	0.193072
ko04927	Cortisol synthesis and secretion	Organismal Systems	Endocrine system	48	4749	110	14092	0.436364	0.0186827	0.210492
ko05217	Basal cell carcinoma	Human Diseases	Cancers: Specific types	35	4749	77	14092	0.454545	0.0209749	0.228694
ko00030	Pentose phosphate pathway	Metabolism	Carbohydrate metabolism	38	4749	85	14092	0.447059	0.0223645	0.236226
ko00052	Galactose metabolism	Metabolism	Carbohydrate metabolism	52	4749	122	14092	0.42623	0.0242731	0.248616
ko05202	Transcriptional misregulation in cancer	Human Diseases	Cancers: Overview	152	4749	402	14092	0.378109	0.0440107	0.437518
ko00053	Ascorbate and aldarate metabolism	Metabolism	Carbohydrate metabolism	49	4749	118	14092	0.415254	0.0453928	0.438365
ko05210	Colorectal cancer	Human Diseases	Cancers: Specific types	50	4749	121	14092	0.413223	0.0475729	0.446656
ko04142	Lysosome	Cellular Processes	Transport and catabolism	145	4749	385	14092	0.376623	0.0542623	0.470274
ko05161	Hepatitis B	Human Diseases	Infectious diseases: Viral	63	4749	157	14092	0.401274	0.053096	0.470274
ko05230	Central carbon metabolism in cancer	Human Diseases	Cancers: Overview	40	4749	95	14092	0.421053	0.0532569	0.470274
ko04922	Glucagon signaling pathway	Organismal Systems	Endocrine system	83	4749	213	14092	0.389671	0.0598816	0.505999
ko04330	Notch signaling pathway	Environmental Information Processing	Signal transduction	83	4749	214	14092	0.38785	0.0662703	0.546326
ko05200	Pathways in cancer	Human Diseases	Cancers: Overview	272	4749	751	14092	0.362184	0.0725831	0.584121
ko00531	Glycosaminoglycan degradation	Metabolism	Glycan biosynthesis and metabolism	22	4749	50	14092	0.44	0.0835402	0.647845
ko04925	Aldosterone synthesis and secretion	Organismal Systems	Endocrine system	76	4749	197	14092	0.385787	0.0843349	0.647845
ko04115	p53 signaling pathway	Cellular Processes	Cell growth and death	65	4749	167	14092	0.389222	0.0889112	0.653304
ko05224	Breast cancer	Human Diseases	Cancers: Specific types	83	4749	217	14092	0.382488	0.088415	0.653304
ko00471	D-Glutamine and D-glutamate metabolism	Metabolism	Metabolism of other amino acids	5	4749	8	14092	0.625	0.0916896	0.656737
ko00604	Glycosphingolipid biosynthesis - ganglio series	Metabolism	Glycan biosynthesis and metabolism	8	4749	15	14092	0.533333	0.0932644	0.656737
ko00100	Steroid biosynthesis	Metabolism	Lipid metabolism	25	4749	59	14092	0.423729	0.102608	0.659703
ko04550	Signaling pathways regulating pluripotency of stem cells	Cellular Processes	Cellular community - eukaryotes	48	4749	121	14092	0.396694	0.0980923	0.659703
ko04730	Long-term depression	Organismal Systems	Nervous system	31	4749	75	14092	0.413333	0.101533	0.659703
ko04976	Bile secretion	Organismal Systems	Digestive system	103	4749	275	14092	0.374545	0.103445	0.659703
ko05203	Viral carcinogenesis	Human Diseases	Cancers: Overview	156	4749	425	14092	0.367059	0.10098	0.659703
ko03440	Homologous recombination	Genetic Information Processing	Replication and repair	37	4749	92	14092	0.402174	0.112864	0.6936
ko04658	Th1 and Th2 cell differentiation	Organismal Systems	Immune system	37	4749	92	14092	0.402174	0.112864	0.6936
ko04320	Dorso-ventral axis formation	Organismal Systems	Development	76	4749	201	14092	0.378109	0.122165	0.737352
ko03410	Base excision repair	Genetic Information Processing	Replication and repair	40	4749	101	14092	0.39604	0.124862	0.74041
ko05206	MicroRNAs in cancer	Human Diseases	Cancers: Overview	123	4749	335	14092	0.367164	0.130884	0.762741
ko01523	Antifolate resistance	Human Diseases	Drug resistance: Antineoplastic	72	4749	191	14092	0.376963	0.136118	0.766301
ko04218	Cellular senescence	Cellular Processes	Cell growth and death	90	4749	242	14092	0.371901	0.138111	0.766301
ko05167	Kaposi sarcoma-associated herpesvirus infection	Human Diseases	Infectious diseases: Viral	73	4749	194	14092	0.376289	0.138297	0.766301
ko04520	Adherens junction	Cellular Processes	Cellular community - eukaryotes	107	4749	291	14092	0.367698	0.145446	0.768135
ko04540	Gap junction	Cellular Processes	Cellular community - eukaryotes	50	4749	130	14092	0.384615	0.144639	0.768135
ko05205	Proteoglycans in cancer	Human Diseases	Cancers: Overview	171	4749	474	14092	0.360759	0.143839	0.768135
ko05231	Choline metabolism in cancer	Human Diseases	Cancers: Overview	102	4749	277	14092	0.368231	0.1478	0.768561
ko04071	Sphingolipid signaling pathway	Environmental Information Processing	Signal transduction	80	4749	215	14092	0.372093	0.152905	0.77137
ko04924	Renin secretion	Organismal Systems	Endocrine system	43	4749	111	14092	0.387387	0.152353	0.77137
ko00440	Phosphonate and phosphinate metabolism	Metabolism	Metabolism of other amino acids	18	4749	43	14092	0.418605	0.165143	0.820859
ko03040	Spliceosome	Genetic Information Processing	Transcription	165	4749	460	14092	0.358696	0.170735	0.832459
ko05143	African trypanosomiasis	Human Diseases	Infectious diseases: Parasitic	10	4749	22	14092	0.454545	0.172403	0.832459
ko00670	One carbon pool by folate	Metabolism	Metabolism of cofactors and vitamins	16	4749	38	14092	0.421053	0.176549	0.840472
ko00270	Cysteine and methionine metabolism	Metabolism	Amino acid metabolism	63	4749	169	14092	0.372781	0.181491	0.851998
ko00330	Arginine and proline metabolism	Metabolism	Amino acid metabolism	41	4749	108	14092	0.37963	0.199938	0.872268
ko00480	Glutathione metabolism	Metabolism	Metabolism of other amino acids	75	4749	205	14092	0.365854	0.209348	0.872268
ko00750	Vitamin B6 metabolism	Metabolism	Metabolism of cofactors and vitamins	7	4749	15	14092	0.466667	0.211863	0.872268
ko03030	DNA replication	Genetic Information Processing	Replication and repair	56	4749	151	14092	0.370861	0.211356	0.872268
ko04013	MAPK signaling pathway - fly	Environmental Information Processing	Signal transduction	125	4749	349	14092	0.358166	0.214196	0.872268
ko04064	NF-kappa B signaling pathway	Environmental Information Processing	Signal transduction	31	4749	80	14092	0.3875	0.199516	0.872268
ko04066	HIF-1 signaling pathway	Environmental Information Processing	Signal transduction	66	4749	179	14092	0.368715	0.204256	0.872268
ko04110	Cell cycle	Cellular Processes	Cell growth and death	109	4749	301	14092	0.362126	0.191562	0.872268
ko04210	Apoptosis	Cellular Processes	Cell growth and death	95	4749	261	14092	0.363985	0.193084	0.872268
ko04711	Circadian rhythm - fly	Organismal Systems	Environmental adaptation	20	4749	50	14092	0.4	0.211868	0.872268
ko05164	Influenza A	Human Diseases	Infectious diseases: Viral	97	4749	268	14092	0.36194	0.2092	0.872268
ko02010	ABC transporters	Environmental Information Processing	Membrane transport	79	4749	217	14092	0.364055	0.217605	0.87555
ko04972	Pancreatic secretion	Organismal Systems	Digestive system	73	4749	200	14092	0.365	0.220183	0.87555
ko04340	Hedgehog signaling pathway	Environmental Information Processing	Signal transduction	27	4749	70	14092	0.385714	0.22856	0.898293
ko00563	Glycosylphosphatidylinositol (GPI)-anchor biosynthesis	Metabolism	Glycan biosynthesis and metabolism	28	4749	73	14092	0.383562	0.233969	0.908983
ko00261	Monobactam biosynthesis	Metabolism	Biosynthesis of other secondary metabolites	2	4749	3	14092	0.666667	0.264146	0.911238
ko00524	Neomycin, kanamycin and gentamicin biosynthesis	Metabolism	Biosynthesis of other secondary metabolites	6	4749	13	14092	0.461538	0.250389	0.911238
ko00830	Retinol metabolism	Metabolism	Metabolism of cofactors and vitamins	53	4749	145	14092	0.365517	0.258722	0.911238
ko00900	Terpenoid backbone biosynthesis	Metabolism	Metabolism of terpenoids and polyketides	28	4749	74	14092	0.378378	0.261296	0.911238
ko01040	Biosynthesis of unsaturated fatty acids	Metabolism	Lipid metabolism	23	4749	60	14092	0.383333	0.263491	0.911238
ko01522	Endocrine resistance	Human Diseases	Drug resistance: Antineoplastic	70	4749	193	14092	0.362694	0.245751	0.911238
ko04070	Phosphatidylinositol signaling system	Environmental Information Processing	Signal transduction	97	4749	272	14092	0.356618	0.264205	0.911238
ko04621	NOD-like receptor signaling pathway	Organismal Systems	Immune system	78	4749	217	14092	0.359447	0.262035	0.911238
ko04668	TNF signaling pathway	Environmental Information Processing	Signal transduction	44	4749	119	14092	0.369748	0.25231	0.911238
ko05020	Prion diseases	Human Diseases	Neurodegenerative diseases	40	4749	108	14092	0.37037	0.260886	0.911238
ko05152	Tuberculosis	Human Diseases	Infectious diseases: Bacterial	95	4749	265	14092	0.358491	0.24662	0.911238
ko04214	Apoptosis - fly	Cellular Processes	Cell growth and death	73	4749	203	14092	0.359606	0.268821	0.917791
ko04713	Circadian entrainment	Organismal Systems	Environmental adaptation	59	4749	163	14092	0.361963	0.27412	0.926525
ko00140	Steroid hormone biosynthesis	Metabolism	Lipid metabolism	38	4749	103	14092	0.368932	0.277382	0.928268
ko04660	T cell receptor signaling pathway	Organismal Systems	Immune system	38	4749	104	14092	0.365385	0.302045	0.972297
ko04662	B cell receptor signaling pathway	Organismal Systems	Immune system	24	4749	64	14092	0.375	0.300772	0.972297
ko04928	Parathyroid hormone synthesis, secretion and action	Organismal Systems	Endocrine system	61	4749	170	14092	0.358824	0.29801	0.972297
ko05166	Human T-cell leukemia virus 1 infection	Human Diseases	Infectious diseases: Viral	136	4749	388	14092	0.350515	0.301283	0.972297
ko04727	GABAergic synapse	Organismal Systems	Nervous system	48	4749	133	14092	0.360902	0.308184	0.978087
ko05144	Malaria	Human Diseases	Infectious diseases: Parasitic	14	4749	36	14092	0.388889	0.309631	0.978087
ko00072	Synthesis and degradation of ketone bodies	Metabolism	Lipid metabolism	7	4749	17	14092	0.411765	0.337933	0.982195
ko00232	Caffeine metabolism	Metabolism	Biosynthesis of other secondary metabolites	13	4749	34	14092	0.382353	0.34653	0.982195
ko00380	Tryptophan metabolism	Metabolism	Amino acid metabolism	31	4749	86	14092	0.360465	0.360208	0.982195
ko00500	Starch and sucrose metabolism	Metabolism	Carbohydrate metabolism	34	4749	93	14092	0.365591	0.314176	0.982195
ko00980	Metabolism of xenobiotics by cytochrome P450	Metabolism	Xenobiotics biodegradation and metabolism	51	4749	144	14092	0.354167	0.360332	0.982195
ko04080	Neuroactive ligand-receptor interaction	Environmental Information Processing	Signaling molecules and interaction	55	4749	155	14092	0.354839	0.346576	0.982195
ko04510	Focal adhesion	Cellular Processes	Cellular community - eukaryotes	145	4749	418	14092	0.34689	0.349647	0.982195
ko04640	Hematopoietic cell lineage	Organismal Systems	Immune system	21	4749	57	14092	0.368421	0.353738	0.982195
ko04722	Neurotrophin signaling pathway	Organismal Systems	Nervous system	74	4749	211	14092	0.350711	0.360233	0.982195
ko04912	GnRH signaling pathway	Organismal Systems	Endocrine system	57	4749	160	14092	0.35625	0.329583	0.982195
ko04930	Type II diabetes mellitus	Human Diseases	Endocrine and metabolic diseases	35	4749	97	14092	0.360825	0.344617	0.982195
ko04961	Endocrine and other factor-regulated calcium reabsorption	Organismal Systems	Excretory system	28	4749	76	14092	0.368421	0.3194	0.982195
ko05032	Morphine addiction	Human Diseases	Substance dependence	39	4749	108	14092	0.361111	0.330463	0.982195
ko05133	Pertussis	Human Diseases	Infectious diseases: Bacterial	30	4749	83	14092	0.361446	0.356901	0.982195
ko05168	Herpes simplex infection	Human Diseases	Infectious diseases: Viral	157	4749	451	14092	0.348115	0.322409	0.982195
ko05211	Renal cell carcinoma	Human Diseases	Cancers: Specific types	42	4749	117	14092	0.358974	0.338965	0.982195
ko05215	Prostate cancer	Human Diseases	Cancers: Specific types	53	4749	149	14092	0.355705	0.342331	0.982195
ko00020	Citrate cycle (TCA cycle)	Metabolism	Carbohydrate metabolism	41	4749	178	14092	0.230337	0.999322	1
ko00040	Pentose and glucuronate interconversions	Metabolism	Carbohydrate metabolism	51	4749	157	14092	0.324841	0.655891	1
ko00051	Fructose and mannose metabolism	Metabolism	Carbohydrate metabolism	30	4749	96	14092	0.3125	0.729175	1
ko00061	Fatty acid biosynthesis	Metabolism	Lipid metabolism	22	4749	108	14092	0.203704	0.999235	1
ko00062	Fatty acid elongation	Metabolism	Lipid metabolism	14	4749	70	14092	0.2	0.996139	1
ko00071	Fatty acid degradation	Metabolism	Lipid metabolism	29	4749	130	14092	0.223077	0.998397	1
ko00073	Cutin, suberine and wax biosynthesis	Metabolism	Lipid metabolism	8	4749	23	14092	0.347826	0.534341	1
ko00120	Primary bile acid biosynthesis	Metabolism	Lipid metabolism	3	4749	18	14092	0.166667	0.969639	1
ko00130	Ubiquinone and other terpenoid-quinone biosynthesis	Metabolism	Metabolism of cofactors and vitamins	16	4749	60	14092	0.266667	0.903879	1
ko00190	Oxidative phosphorylation	Metabolism	Energy metabolism	32	4749	266	14092	0.120301	1	1
ko00220	Arginine biosynthesis	Metabolism	Amino acid metabolism	16	4749	48	14092	0.333333	0.575496	1
ko00230	Purine metabolism	Metabolism	Nucleotide metabolism	181	4749	562	14092	0.322064	0.790571	1
ko00240	Pyrimidine metabolism	Metabolism	Nucleotide metabolism	137	4749	423	14092	0.323877	0.735222	1
ko00250	Alanine, aspartate and glutamate metabolism	Metabolism	Amino acid metabolism	34	4749	100	14092	0.34	0.512368	1
ko00260	Glycine, serine and threonine metabolism	Metabolism	Amino acid metabolism	46	4749	132	14092	0.348485	0.421759	1
ko00280	Valine, leucine and isoleucine degradation	Metabolism	Amino acid metabolism	36	4749	147	14092	0.244898	0.994155	1
ko00290	Valine, leucine and isoleucine biosynthesis	Metabolism	Amino acid metabolism	1	4749	9	14092	0.111111	0.975279	1
ko00300	Lysine biosynthesis	Metabolism	Amino acid metabolism	2	4749	4	14092	0.5	0.413926	1
ko00340	Histidine metabolism	Metabolism	Amino acid metabolism	11	4749	33	14092	0.333333	0.582813	1
ko00360	Phenylalanine metabolism	Metabolism	Amino acid metabolism	18	4749	62	14092	0.290323	0.818958	1
ko00400	Phenylalanine, tyrosine and tryptophan biosynthesis	Metabolism	Amino acid metabolism	3	4749	23	14092	0.130435	0.993904	1
ko00410	beta-Alanine metabolism	Metabolism	Metabolism of other amino acids	23	4749	98	14092	0.234694	0.989769	1
ko00430	Taurine and hypotaurine metabolism	Metabolism	Metabolism of other amino acids	10	4749	31	14092	0.322581	0.63343	1
ko00450	Selenocompound metabolism	Metabolism	Metabolism of other amino acids	8	4749	29	14092	0.275862	0.813002	1
ko00510	N-Glycan biosynthesis	Metabolism	Glycan biosynthesis and metabolism	17	4749	89	14092	0.191011	0.999256	1
ko00511	Other glycan degradation	Metabolism	Glycan biosynthesis and metabolism	12	4749	41	14092	0.292683	0.77591	1
ko00512	Mucin type O-glycan biosynthesis	Metabolism	Glycan biosynthesis and metabolism	5	4749	25	14092	0.2	0.957432	1
ko00514	Other types of O-glycan biosynthesis	Metabolism	Glycan biosynthesis and metabolism	31	4749	94	14092	0.329787	0.597404	1
ko00515	Mannose type O-glycan biosynthesis	Metabolism	Glycan biosynthesis and metabolism	13	4749	36	14092	0.361111	0.440937	1
ko00532	Glycosaminoglycan biosynthesis - chondroitin sulfate / dermatan sulfate	Metabolism	Glycan biosynthesis and metabolism	5	4749	18	14092	0.277778	0.778916	1
ko00533	Glycosaminoglycan biosynthesis - keratan sulfate	Metabolism	Glycan biosynthesis and metabolism	2	4749	11	14092	0.181818	0.928361	1
ko00534	Glycosaminoglycan biosynthesis - heparan sulfate / heparin	Metabolism	Glycan biosynthesis and metabolism	8	4749	28	14092	0.285714	0.777815	1
ko00561	Glycerolipid metabolism	Metabolism	Lipid metabolism	64	4749	201	14092	0.318408	0.736276	1
ko00562	Inositol phosphate metabolism	Metabolism	Carbohydrate metabolism	62	4749	181	14092	0.342541	0.464968	1
ko00564	Glycerophospholipid metabolism	Metabolism	Lipid metabolism	110	4749	317	14092	0.347003	0.372009	1
ko00565	Ether lipid metabolism	Metabolism	Lipid metabolism	22	4749	72	14092	0.305556	0.752808	1
ko00590	Arachidonic acid metabolism	Metabolism	Lipid metabolism	26	4749	97	14092	0.268041	0.941668	1
ko00591	Linoleic acid metabolism	Metabolism	Lipid metabolism	10	4749	38	14092	0.263158	0.873496	1
ko00592	alpha-Linolenic acid metabolism	Metabolism	Lipid metabolism	12	4749	39	14092	0.307692	0.706619	1
ko00600	Sphingolipid metabolism	Metabolism	Lipid metabolism	44	4749	129	14092	0.341085	0.493986	1
ko00601	Glycosphingolipid biosynthesis - lacto and neolacto series	Metabolism	Glycan biosynthesis and metabolism	3	4749	16	14092	0.1875	0.944154	1
ko00620	Pyruvate metabolism	Metabolism	Carbohydrate metabolism	67	4749	195	14092	0.34359	0.449203	1
ko00630	Glyoxylate and dicarboxylate metabolism	Metabolism	Carbohydrate metabolism	37	4749	122	14092	0.303279	0.812011	1
ko00640	Propanoate metabolism	Metabolism	Carbohydrate metabolism	28	4749	102	14092	0.27451	0.927804	1
ko00650	Butanoate metabolism	Metabolism	Carbohydrate metabolism	17	4749	59	14092	0.288136	0.824269	1
ko00730	Thiamine metabolism	Metabolism	Metabolism of cofactors and vitamins	7	4749	20	14092	0.35	0.534694	1
ko00740	Riboflavin metabolism	Metabolism	Metabolism of cofactors and vitamins	5	4749	25	14092	0.2	0.957432	1
ko00760	Nicotinate and nicotinamide metabolism	Metabolism	Metabolism of cofactors and vitamins	17	4749	63	14092	0.269841	0.89872	1
ko00770	Pantothenate and CoA biosynthesis	Metabolism	Metabolism of cofactors and vitamins	12	4749	36	14092	0.333333	0.580872	1
ko00780	Biotin metabolism	Metabolism	Metabolism of cofactors and vitamins	1	4749	8	14092	0.125	0.962703	1
ko00785	Lipoic acid metabolism	Metabolism	Metabolism of cofactors and vitamins	2	4749	6	14092	0.333333	0.656084	1
ko00790	Folate biosynthesis	Metabolism	Metabolism of cofactors and vitamins	19	4749	80	14092	0.2375	0.980118	1
ko00860	Porphyrin and chlorophyll metabolism	Metabolism	Metabolism of cofactors and vitamins	37	4749	133	14092	0.278195	0.939327	1
ko00910	Nitrogen metabolism	Metabolism	Energy metabolism	16	4749	49	14092	0.326531	0.614533	1
ko00920	Sulfur metabolism	Metabolism	Energy metabolism	4	4749	17	14092	0.235294	0.876241	1
ko00970	Aminoacyl-tRNA biosynthesis	Genetic Information Processing	Translation	37	4749	138	14092	0.268116	0.966889	1
ko00982	Drug metabolism - cytochrome P450	Metabolism	Xenobiotics biodegradation and metabolism	51	4749	145	14092	0.351724	0.383148	1
ko00983	Drug metabolism - other enzymes	Metabolism	Xenobiotics biodegradation and metabolism	103	4749	306	14092	0.336601	0.52778	1
ko01200	Carbon metabolism	Metabolism	Global and overview maps	128	4749	447	14092	0.286353	0.991329	1
ko01210	2-Oxocarboxylic acid metabolism	Metabolism	Global and overview maps	18	4749	75	14092	0.24	0.974327	1
ko01212	Fatty acid metabolism	Metabolism	Global and overview maps	56	4749	238	14092	0.235294	0.99978	1
ko01230	Biosynthesis of amino acids	Metabolism	Global and overview maps	73	4749	263	14092	0.277567	0.984304	1
ko01521	EGFR tyrosine kinase inhibitor resistance	Human Diseases	Drug resistance: Antineoplastic	27	4749	96	14092	0.28125	0.899054	1
ko01524	Platinum drug resistance	Human Diseases	Drug resistance: Antineoplastic	37	4749	130	14092	0.284615	0.915043	1
ko03010	Ribosome	Genetic Information Processing	Translation	171	4749	535	14092	0.319626	0.819275	1
ko03013	RNA transport	Genetic Information Processing	Translation	205	4749	617	14092	0.332253	0.615876	1
ko03015	mRNA surveillance pathway	Genetic Information Processing	Translation	133	4749	403	14092	0.330025	0.63651	1
ko03018	RNA degradation	Genetic Information Processing	Folding, sorting and degradation	66	4749	210	14092	0.314286	0.779924	1
ko03020	RNA polymerase	Genetic Information Processing	Transcription	71	4749	237	14092	0.299578	0.903883	1
ko03022	Basal transcription factors	Genetic Information Processing	Transcription	43	4749	152	14092	0.282895	0.935554	1
ko03050	Proteasome	Genetic Information Processing	Folding, sorting and degradation	21	4749	129	14092	0.162791	0.999997	1
ko03060	Protein export	Genetic Information Processing	Folding, sorting and degradation	6	4749	48	14092	0.125	0.999804	1
ko03320	PPAR signaling pathway	Organismal Systems	Endocrine system	63	4749	229	14092	0.275109	0.981972	1
ko03420	Nucleotide excision repair	Genetic Information Processing	Replication and repair	57	4749	180	14092	0.316667	0.74385	1
ko03450	Non-homologous end-joining	Genetic Information Processing	Replication and repair	8	4749	36	14092	0.222222	0.953425	1
ko03460	Fanconi anemia pathway	Genetic Information Processing	Replication and repair	41	4749	135	14092	0.303704	0.819177	1
ko04010	MAPK signaling pathway	Environmental Information Processing	Signal transduction	114	4749	378	14092	0.301587	0.938219	1
ko04012	ErbB signaling pathway	Environmental Information Processing	Signal transduction	26	4749	103	14092	0.252427	0.97527	1
ko04014	Ras signaling pathway	Environmental Information Processing	Signal transduction	102	4749	336	14092	0.303571	0.91563	1
ko04015	Rap1 signaling pathway	Environmental Information Processing	Signal transduction	103	4749	319	14092	0.322884	0.724186	1
ko04020	Calcium signaling pathway	Environmental Information Processing	Signal transduction	90	4749	285	14092	0.315789	0.795733	1
ko04022	cGMP-PKG signaling pathway	Environmental Information Processing	Signal transduction	108	4749	332	14092	0.325301	0.69516	1
ko04024	cAMP signaling pathway	Environmental Information Processing	Signal transduction	172	4749	532	14092	0.323308	0.765946	1
ko04060	Cytokine-cytokine receptor interaction	Environmental Information Processing	Signaling molecules and interaction	11	4749	34	14092	0.323529	0.629123	1
ko04062	Chemokine signaling pathway	Organismal Systems	Immune system	81	4749	244	14092	0.331967	0.590647	1
ko04068	FoxO signaling pathway	Environmental Information Processing	Signal transduction	65	4749	196	14092	0.331633	0.590351	1
ko04072	Phospholipase D signaling pathway	Environmental Information Processing	Signal transduction	77	4749	235	14092	0.32766	0.643798	1
ko04114	Oocyte meiosis	Cellular Processes	Cell growth and death	68	4749	247	14092	0.275304	0.984877	1
ko04120	Ubiquitin mediated proteolysis	Genetic Information Processing	Folding, sorting and degradation	83	4749	319	14092	0.260188	0.998874	1
ko04122	Sulfur relay system	Genetic Information Processing	Folding, sorting and degradation	6	4749	26	14092	0.230769	0.916259	1
ko04130	SNARE interactions in vesicular transport	Genetic Information Processing	Folding, sorting and degradation	7	4749	48	14092	0.145833	0.99924	1
ko04136	Autophagy - other	Cellular Processes	Transport and catabolism	28	4749	91	14092	0.307692	0.757486	1
ko04137	Mitophagy - animal	Cellular Processes	Transport and catabolism	36	4749	140	14092	0.257143	0.983756	1
ko04140	Autophagy - animal	Cellular Processes	Transport and catabolism	92	4749	321	14092	0.286604	0.977929	1
ko04141	Protein processing in endoplasmic reticulum	Genetic Information Processing	Folding, sorting and degradation	109	4749	457	14092	0.238512	0.999999	1
ko04144	Endocytosis	Cellular Processes	Transport and catabolism	144	4749	520	14092	0.276923	0.998833	1
ko04145	Phagosome	Cellular Processes	Transport and catabolism	111	4749	345	14092	0.321739	0.745817	1
ko04146	Peroxisome	Cellular Processes	Transport and catabolism	73	4749	299	14092	0.244147	0.999831	1
ko04150	mTOR signaling pathway	Environmental Information Processing	Signal transduction	92	4749	315	14092	0.292063	0.962585	1
ko04151	PI3K-Akt signaling pathway	Environmental Information Processing	Signal transduction	135	4749	440	14092	0.306818	0.921848	1
ko04152	AMPK signaling pathway	Environmental Information Processing	Signal transduction	89	4749	302	14092	0.294702	0.950055	1
ko04211	Longevity regulating pathway	Organismal Systems	Aging	38	4749	141	14092	0.269504	0.965516	1
ko04212	Longevity regulating pathway - worm	Organismal Systems	Aging	80	4749	234	14092	0.34188	0.461446	1
ko04213	Longevity regulating pathway - multiple species	Organismal Systems	Aging	41	4749	140	14092	0.292857	0.885933	1
ko04215	Apoptosis - multiple species	Cellular Processes	Cell growth and death	16	4749	51	14092	0.313725	0.687153	1
ko04217	Necroptosis	Cellular Processes	Cell growth and death	63	4749	181	14092	0.348066	0.402958	1
ko04260	Cardiac muscle contraction	Organismal Systems	Circulatory system	49	4749	217	14092	0.225806	0.999884	1
ko04261	Adrenergic signaling in cardiomyocytes	Organismal Systems	Circulatory system	89	4749	301	14092	0.295681	0.94582	1
ko04270	Vascular smooth muscle contraction	Organismal Systems	Circulatory system	89	4749	275	14092	0.323636	0.702973	1
ko04341	Hedgehog signaling pathway - fly	Environmental Information Processing	Signal transduction	23	4749	75	14092	0.306667	0.749245	1
ko04350	TGF-beta signaling pathway	Environmental Information Processing	Signal transduction	37	4749	108	14092	0.342593	0.487148	1
ko04360	Axon guidance	Organismal Systems	Development	99	4749	322	14092	0.307453	0.884388	1
ko04370	VEGF signaling pathway	Environmental Information Processing	Signal transduction	28	4749	89	14092	0.314607	0.709557	1
ko04371	Apelin signaling pathway	Environmental Information Processing	Signal transduction	64	4749	199	14092	0.321608	0.702737	1
ko04380	Osteoclast differentiation	Organismal Systems	Development	33	4749	93	14092	0.354839	0.395136	1
ko04390	Hippo signaling pathway	Environmental Information Processing	Signal transduction	95	4749	280	14092	0.339286	0.490205	1
ko04391	Hippo signaling pathway - fly	Environmental Information Processing	Signal transduction	85	4749	286	14092	0.297203	0.934587	1
ko04392	Hippo signaling pathway - multiple species	Environmental Information Processing	Signal transduction	15	4749	64	14092	0.234375	0.972566	1
ko04514	Cell adhesion molecules (CAMs)	Environmental Information Processing	Signaling molecules and interaction	41	4749	134	14092	0.30597	0.803064	1
ko04530	Tight junction	Cellular Processes	Cellular community - eukaryotes	154	4749	468	14092	0.32906	0.660956	1
ko04612	Antigen processing and presentation	Organismal Systems	Immune system	37	4749	107	14092	0.345794	0.459612	1
ko04614	Renin-angiotensin system	Organismal Systems	Endocrine system	14	4749	39	14092	0.358974	0.444686	1
ko04620	Toll-like receptor signaling pathway	Organismal Systems	Immune system	26	4749	89	14092	0.292135	0.844043	1
ko04622	RIG-I-like receptor signaling pathway	Organismal Systems	Immune system	17	4749	53	14092	0.320755	0.648859	1
ko04623	Cytosolic DNA-sensing pathway	Organismal Systems	Immune system	25	4749	94	14092	0.265957	0.944338	1
ko04625	C-type lectin receptor signaling pathway	Organismal Systems	Immune system	39	4749	115	14092	0.33913	0.515896	1
ko04630	Jak-STAT signaling pathway	Environmental Information Processing	Signal transduction	28	4749	83	14092	0.337349	0.538689	1
ko04650	Natural killer cell mediated cytotoxicity	Organismal Systems	Immune system	22	4749	71	14092	0.309859	0.726354	1
ko04659	Th17 cell differentiation	Organismal Systems	Immune system	23	4749	76	14092	0.302632	0.773751	1
ko04664	Fc epsilon RI signaling pathway	Organismal Systems	Immune system	19	4749	70	14092	0.271429	0.903408	1
ko04666	Fc gamma R-mediated phagocytosis	Organismal Systems	Immune system	71	4749	204	14092	0.348039	0.394097	1
ko04670	Leukocyte transendothelial migration	Organismal Systems	Immune system	60	4749	182	14092	0.32967	0.610896	1
ko04672	Intestinal immune network for IgA production	Organismal Systems	Immune system	5	4749	26	14092	0.192308	0.967235	1
ko04710	Circadian rhythm	Organismal Systems	Environmental adaptation	20	4749	60	14092	0.333333	0.572386	1
ko04714	Thermogenesis	Organismal Systems	Environmental adaptation	93	4749	475	14092	0.195789	1	1
ko04720	Long-term potentiation	Organismal Systems	Nervous system	45	4749	134	14092	0.335821	0.544214	1
ko04721	Synaptic vesicle cycle	Organismal Systems	Nervous system	33	4749	129	14092	0.255814	0.9818	1
ko04723	Retrograde endocannabinoid signaling	Organismal Systems	Nervous system	40	4749	162	14092	0.246914	0.995094	1
ko04724	Glutamatergic synapse	Organismal Systems	Nervous system	46	4749	139	14092	0.330935	0.592098	1
ko04725	Cholinergic synapse	Organismal Systems	Nervous system	39	4749	143	14092	0.272727	0.959517	1
ko04726	Serotonergic synapse	Organismal Systems	Nervous system	46	4749	147	14092	0.312925	0.759157	1
ko04728	Dopaminergic synapse	Organismal Systems	Nervous system	68	4749	220	14092	0.309091	0.829933	1
ko04740	Olfactory transduction	Organismal Systems	Sensory system	24	4749	103	14092	0.23301	0.992035	1
ko04742	Taste transduction	Organismal Systems	Sensory system	8	4749	44	14092	0.181818	0.992984	1
ko04744	Phototransduction	Organismal Systems	Sensory system	17	4749	59	14092	0.288136	0.824269	1
ko04745	Phototransduction - fly	Organismal Systems	Sensory system	37	4749	122	14092	0.303279	0.812011	1
ko04750	Inflammatory mediator regulation of TRP channels	Organismal Systems	Sensory system	45	4749	147	14092	0.306122	0.811047	1
ko04810	Regulation of actin cytoskeleton	Cellular Processes	Cell motility	154	4749	477	14092	0.322851	0.761723	1
ko04910	Insulin signaling pathway	Organismal Systems	Endocrine system	100	4749	352	14092	0.284091	0.986413	1
ko04911	Insulin secretion	Organismal Systems	Endocrine system	50	4749	142	14092	0.352113	0.381231	1
ko04913	Ovarian steroidogenesis	Organismal Systems	Endocrine system	36	4749	102	14092	0.352941	0.402375	1
ko04914	Progesterone-mediated oocyte maturation	Organismal Systems	Endocrine system	46	4749	156	14092	0.294872	0.886704	1
ko04915	Estrogen signaling pathway	Organismal Systems	Endocrine system	95	4749	277	14092	0.34296	0.438689	1
ko04917	Prolactin signaling pathway	Organismal Systems	Endocrine system	35	4749	106	14092	0.330189	0.595392	1
ko04918	Thyroid hormone synthesis	Organismal Systems	Endocrine system	37	4749	116	14092	0.318966	0.692556	1
ko04919	Thyroid hormone signaling pathway	Organismal Systems	Endocrine system	132	4749	404	14092	0.326733	0.688698	1
ko04920	Adipocytokine signaling pathway	Organismal Systems	Endocrine system	31	4749	110	14092	0.281818	0.909906	1
ko04921	Oxytocin signaling pathway	Organismal Systems	Endocrine system	112	4749	325	14092	0.344615	0.405064	1
ko04923	Regulation of lipolysis in adipocytes	Organismal Systems	Endocrine system	21	4749	67	14092	0.313433	0.701277	1
ko04931	Insulin resistance	Human Diseases	Endocrine and metabolic diseases	56	4749	185	14092	0.302703	0.858399	1
ko04932	Non-alcoholic fatty liver disease (NAFLD)	Human Diseases	Endocrine and metabolic diseases	37	4749	227	14092	0.162996	1	1
ko04940	Type I diabetes mellitus	Human Diseases	Endocrine and metabolic diseases	1	4749	21	14092	0.047619	0.999823	1
ko04950	Maturity onset diabetes of the young	Human Diseases	Endocrine and metabolic diseases	2	4749	16	14092	0.125	0.987307	1
ko04960	Aldosterone-regulated sodium reabsorption	Organismal Systems	Excretory system	11	4749	45	14092	0.244444	0.933108	1
ko04962	Vasopressin-regulated water reabsorption	Organismal Systems	Excretory system	13	4749	61	14092	0.213115	0.988176	1
ko04964	Proximal tubule bicarbonate reclamation	Organismal Systems	Excretory system	23	4749	74	14092	0.310811	0.723119	1
ko04966	Collecting duct acid secretion	Organismal Systems	Excretory system	12	4749	43	14092	0.27907	0.832817	1
ko04970	Salivary secretion	Organismal Systems	Digestive system	59	4749	177	14092	0.333333	0.569676	1
ko04971	Gastric acid secretion	Organismal Systems	Digestive system	41	4749	121	14092	0.338843	0.5172	1
ko05010	Alzheimer disease	Human Diseases	Neurodegenerative diseases	94	4749	409	14092	0.229829	0.999999	1
ko05012	Parkinson disease	Human Diseases	Neurodegenerative diseases	39	4749	263	14092	0.148289	1	1
ko05014	Amyotrophic lateral sclerosis (ALS)	Human Diseases	Neurodegenerative diseases	84	4749	258	14092	0.325581	0.674523	1
ko05016	Huntington disease	Human Diseases	Neurodegenerative diseases	139	4749	600	14092	0.231667	1	1
ko05030	Cocaine addiction	Human Diseases	Substance dependence	17	4749	60	14092	0.283333	0.845906	1
ko05031	Amphetamine addiction	Human Diseases	Substance dependence	34	4749	121	14092	0.280992	0.921801	1
ko05033	Nicotine addiction	Human Diseases	Substance dependence	19	4749	60	14092	0.316667	0.676731	1
ko05034	Alcoholism	Human Diseases	Substance dependence	65	4749	194	14092	0.335052	0.550236	1
ko05100	Bacterial invasion of epithelial cells	Human Diseases	Infectious diseases: Bacterial	75	4749	235	14092	0.319149	0.74185	1
ko05110	Vibrio cholerae infection	Human Diseases	Infectious diseases: Bacterial	38	4749	137	14092	0.277372	0.94422	1
ko05120	Epithelial cell signaling in Helicobacter pylori infection	Human Diseases	Infectious diseases: Bacterial	41	4749	120	14092	0.341667	0.49121	1
ko05130	Pathogenic Escherichia coli infection	Human Diseases	Infectious diseases: Bacterial	65	4749	203	14092	0.320197	0.718896	1
ko05131	Shigellosis	Human Diseases	Infectious diseases: Bacterial	71	4749	216	14092	0.328704	0.627611	1
ko05132	Salmonella infection	Human Diseases	Infectious diseases: Bacterial	64	4749	207	14092	0.309179	0.822795	1
ko05134	Legionellosis	Human Diseases	Infectious diseases: Bacterial	31	4749	115	14092	0.269565	0.951165	1
ko05140	Leishmaniasis	Human Diseases	Infectious diseases: Parasitic	19	4749	58	14092	0.327586	0.609052	1
ko05142	Chagas disease (American trypanosomiasis)	Human Diseases	Infectious diseases: Parasitic	34	4749	103	14092	0.330097	0.595842	1
ko05145	Toxoplasmosis	Human Diseases	Infectious diseases: Parasitic	45	4749	147	14092	0.306122	0.811047	1
ko05150	Staphylococcus aureus infection	Human Diseases	Infectious diseases: Bacterial	2	4749	4	14092	0.5	0.413926	1
ko05160	Hepatitis C	Human Diseases	Infectious diseases: Viral	48	4749	142	14092	0.338028	0.521381	1
ko05162	Measles	Human Diseases	Infectious diseases: Viral	43	4749	153	14092	0.281046	0.942172	1
ko05163	Human cytomegalovirus infection	Human Diseases	Infectious diseases: Viral	98	4749	295	14092	0.332203	0.591801	1
ko05165	Human papillomavirus infection	Human Diseases	Infectious diseases: Viral	216	4749	629	14092	0.343402	0.37895	1
ko05169	Epstein-Barr virus infection	Human Diseases	Infectious diseases: Viral	180	4749	624	14092	0.288462	0.996496	1
ko05204	Chemical carcinogenesis	Human Diseases	Cancers: Overview	51	4749	149	14092	0.342282	0.476374	1
ko05212	Pancreatic cancer	Human Diseases	Cancers: Specific types	29	4749	81	14092	0.358025	0.38399	1
ko05213	Endometrial cancer	Human Diseases	Cancers: Specific types	29	4749	86	14092	0.337209	0.539018	1
ko05214	Glioma	Human Diseases	Cancers: Specific types	37	4749	116	14092	0.318966	0.692556	1
ko05216	Thyroid cancer	Human Diseases	Cancers: Specific types	27	4749	82	14092	0.329268	0.600111	1
ko05218	Melanoma	Human Diseases	Cancers: Specific types	23	4749	73	14092	0.315068	0.695422	1
ko05219	Bladder cancer	Human Diseases	Cancers: Specific types	12	4749	32	14092	0.375	0.387278	1
ko05220	Chronic myeloid leukemia	Human Diseases	Cancers: Specific types	36	4749	111	14092	0.324324	0.646141	1
ko05221	Acute myeloid leukemia	Human Diseases	Cancers: Specific types	21	4749	68	14092	0.308824	0.729805	1
ko05223	Non-small cell lung cancer	Human Diseases	Cancers: Specific types	23	4749	75	14092	0.306667	0.749245	1
ko05225	Hepatocellular carcinoma	Human Diseases	Cancers: Specific types	104	4749	329	14092	0.316109	0.807479	1
ko05320	Autoimmune thyroid disease	Human Diseases	Immune diseases	2	4749	5	14092	0.4	0.546341	1
ko05321	Inflammatory bowel disease (IBD)	Human Diseases	Immune diseases	6	4749	16	14092	0.375	0.46564	1
ko05323	Rheumatoid arthritis	Human Diseases	Immune diseases	36	4749	110	14092	0.327273	0.620917	1
ko05340	Primary immunodeficiency	Human Diseases	Immune diseases	8	4749	24	14092	0.333333	0.591235	1
ko05410	Hypertrophic cardiomyopathy (HCM)	Human Diseases	Cardiovascular diseases	114	4749	355	14092	0.321127	0.756345	1
ko05412	Arrhythmogenic right ventricular cardiomyopathy (ARVC)	Human Diseases	Cardiovascular diseases	46	4749	136	14092	0.338235	0.52024	1
ko05414	Dilated cardiomyopathy (DCM)	Human Diseases	Cardiovascular diseases	116	4749	353	14092	0.328612	0.651588	1
ko05416	Viral myocarditis	Human Diseases	Cardiovascular diseases	37	4749	126	14092	0.293651	0.871169	1
ko05418	Fluid shear stress and atherosclerosis	Human Diseases	Cardiovascular diseases	73	4749	244	14092	0.29918	0.909087	1
