# Supplementary material for: Steroid hormone ecdysone deficiency stimulates preparation for photoperiodic reproductive diapause
Source: PLoS Genet. 2021 Feb 2;17(2):e1009352. doi: 10.1371/journal.pgen.1009352 (PMC7880476; doi:10.1371/journal.pgen.1009352)
Supplement: S3 Table — (XLS) [file pgen.1009352.s013.xls]

## Sheet: lipolysis and lipogenesis genes
Table S3. Expression of genes related to lipolysis and lipogenesis after 20E injection in the fat bodies of C. bowringi LD-females.
Target ID	Gene	Abbreviation	LD+Control-1-FPKM	LD+Control-2-FPKM	LD+Control-3-FPKM	LD+20E-1-FPKM	LD+20E-2-FPKM	LD+20E-3-FPKM	Log2FC	p-value
CL2326.Contig2_All	Enoyl-CoA hydratase	ECH	1.67	1.8	0.85	6.52	1.97	2.03	1.28219	6.49967e-10
Unigene8314_All	3 ketoacyl CoA thiolase	3KCT	5.35	0.34	1.2	2.79	3.44	8.71	1.14079	4.18754e-15
CL4802.Contig4_All	3-Hydroxyacyl-CoA dehydrogenase	3HCD	85.17	91.79	99.54	62.23	64.02	54.91	-0.611602	3.0974e-257
Unigene15669_All	Electron transfer flavoprotein subunit beta	ETF	406.94	383.72	423.44	460.23	429.41	414.22	0.100171	1.93649e-13
CL1559.Contig1_All	Carnitine O-palmitoyltransferase 1	CPT1	3.66	3.81	6.54	4.02	5.93	5.71	0.153944	0.048951
CL554.Contig2_All	Carnitine O-palmitoyltransferase 2	CPT2	9.31	8.35	10.66	8.83	12.53	15.31	0.368458	1.30692e-11
CL1114.Contig4_All	Acyl-CoA dehydrogenase	ACAD	0.28	0.42	0.1	0.69	0.82	1.37	1.84667	1.50693e-20
CL3678.Contig2_All	Medium-chain acyl-CoA dehydrogenase	MCAD	0	0	0.73	6.5	3.57	1.56	3.97911	6.91947e-28
CL2587.Contig1_All	Very long chain acyl-CoA dehydrogenase	VLCAD	39.6	43.6	45.52	28.67	45.48	35.81	-0.228333	1.65503e-15
Unigene5966_All	Short chain acyl-CoA dehydrogenase	SCAD	4.09	7.99	8.93	8.09	17.22	7.69	0.647249	3.47417e-23
CL1441.Contig5_All	Triacylglycerol lipase 1	TGL	0	0.25	0	0.04	0.14	3.58	3.86465	1.37039e-22
Unigene14241_All	Acyl-CoA oxidase	ACO	16.24	14.21	14.79	73.17	64.79	51.76	2.07123	0
CL2410.Contig1_All	Brummer	Bmm	1.81	0.93	1.98	8.32	5.86	10.33	2.37362	4.79143e-72
CL2988.Contig1_All	Lipid storage droplet	LSD	18.65	17.91	19.02	13.95	30.8	199.96	2.11291	0
CL1524.Contig1_All	Fatty acid synthase 1	FAS1	85.78	105.51	98.96	96.42	86.47	53.71	-0.294351	1.98021e-210
Unigene4737_All	Fatty acid synthase 2	FAS2	160.31	196.97	220.03	88.41	88.2	53.96	-1.32464	0
CL1245.Contig2_All	Acetyl-CoA carboxylase	ACC	0.9	2.13	1.33	0.68	0.87	0	-1.48348	4.5e-12
Unigene10839_All	Fatty acid-binding protein	FABP	314.48	145.68	91.51	62	39.31	22.68	-2.14048	0
CL4164.Contig4_All	Retinal dehydrogenase 1	ALDH1	1	0.94	8.32	0.3	0.19	0.6	-3.26488	1.58236e-108
CL844.Contig2_All	Fructose-1,6-bisphosphatase	Fbp	112.32	215.28	66.93	57.06	63.4	52.64	-1.19673	0
CL693.Contig1_All	Pyruvate carboxykinase	PEPCK	226.81	228.05	264.81	85.08	128.21	103.53	-1.18358	0
CL2441.Contig2_All	Pyruvate kinase	PK	483.55	320.56	506.88	201.1	186.39	124.94	-1.34965	0
CL4750.Contig1_All	Alcohol dehydrogenase NADP(+)	ADH	16.76	20.08	22.28	2.58	4.26	3.99	-2.4533	0
CL1752.Contig2_All	Transketolase 2	TKT2	3597.02	3927.83	4530.89	1394.94	1617	1194.36	-1.5205	0
Unigene6676_All	Acetyl-CoA synthetase	ACS	237.89	312.66	267.44	141.15	109.34	86.18	-1.2838	0
CL1833.Contig2_All	Acyl CoA binding protein	ACBP	89.5	85.75	90.73	82.05	79.37	78.72	-0.149827	2.14025e-08
CL1390.Contig4_All	Forkhead box O	FOXO	2.16	2.21	3.03	0.82	1.71	0.84	-1.13585	1.83361e-26

## Sheet: wnt signaling pathway
Target ID	Gene	Abbreviation	LD+Control-1-FPKM	LD+Control-2-FPKM	LD+Control-3-FPKM	LD+20E-1-FPKM	LD+20E-2-FPKM	LD+20E-3-FPKM	Log2FC	p-value
CL927.Contig2_All	groucho	groucho	1.03	0	0.43	0.49	1.09	3.12	1.70914	1.493e-22
CL4473.Contig2_All	E3 ubiquitin-protein ligase	SIAH1	0.36	0.35	0.41	0.24	0.99	3.36	2.01744	1.28484e-22
Unigene10225_All	G1/S-specific cyclin-D2	CCND2	0.34	0	0	1.31	0.33	1.01	3.00624	0.000457513
Unigene13078_All	Wingless-type MMTV integration site family, member1	Wnt1	0.11	0.03	0.04	0.32	2.62	0.62	4.34253	6.13831e-24
Unigene10934_All	Wingless-type MMTV integration site family, member5b	Wnt5b	0	0	0	0.14	0	0.47	4.70668	0.000230102
Unigene13505_All	Wingless-type MMTV integration site family, member2	Wnt2	0	0.07	0	0.26	0.11	0.23	3.00624	0.000457513
Unigene12245_All	frizzled	frizzled	0	0	0	0	0.18	1.02	4.70668	0.000230102
Unigene5625_All	low-density lipoprotein receptor-related protein 6	Lrp6	0.09	0	0	0.33	0.52	0.1	3.52217	2.96881e-05
CL1453.Contig5_All	protein pangolin	pangolin	0	0.34	0	0.71	0.62	1.46	2.98563	1.73668e-40
CL3533.Contig11_All	catenin beta 1	β-catenin	0.12	0.25	0.26	0.6	0.67	0.98	1.80836	3.32555e-24
Unigene8827_All	low-density lipoprotein receptor-related protein-5	Lrp5	0.68	0.32	0.44	1.54	0.44	1.47	1.26	0.00565761
Unigene4139_All	dishevelled	Dvl	0.68	0.98	1.15	0.28	1.18	1.39	0.0016526	0.995006

## Sheet: hh signaling pathway
Target ID	Gene	Abbreviation	LD+Control-1-FPKM	LD+Control-2-FPKM	LD+Control-3-FPKM	LD+20E-1-FPKM	LD+20E-2-FPKM	LD+20E-3-FPKM	Log2FC	p-value
Unigene54_All	Patched	Ptc	0.65	1.41	0.59	1.44	1.68	3.53	1.30673	4.91101e-36
CL4865.Contig2_All	Smoothened	Smo	0.53	0.27	0.32	0.79	0.5	3.1	1.96279	1.52885e-26
Unigene36_All	Cubitus interruptus	Ci	0.88	0.58	0.69	1.59	1.42	1.33	1.01397	2.70746e-05
Unigene1540_All	Interference hedgehog-like	Iho	0	0.14	0.34	0.51	0.54	0.41	1.60699	2.88934e-08
Unigene12205_All	Casein kinase 1	CK1	0.89	0.42	0.35	1.86	1.2	1.03	1.31557	0.000104477
Unigene2093_All	Suppressor of fused	SuFu	1.22	0.52	1.3	0.26	0.57	0.73	-0.95976	6.45042e-10
CL4382.Contig2_All	fused	fused	2.03	2.05	2.74	2.51	3.34	3.83	0.501281	7.39684e-07
CL2728.Contig2_All	costa 2	costa 2	0.32	0.2	0	0.48	0.97	0.94	2.20606	9.15626e-22
