# Supplementary material for: Steroid hormone ecdysone deficiency stimulates preparation for photoperiodic reproductive diapause
Source: PLoS Genet. 2021 Feb 2;17(2):e1009352. doi: 10.1371/journal.pgen.1009352 (PMC7880476; doi:10.1371/journal.pgen.1009352)
Supplement: S4 Table — (XLS) [file pgen.1009352.s014.xls]

## Sheet: Heat map
Table S4. Expression of JH biosynthesis and inducible genes after 20E injection in the LD-females of C. bowringi.
JH biosynthesis genes-in the head			LD+Control			LD+20E
Target ID	Gene	Abbreviation	LD+Control-1	LD+Control-2	LD+Control-3	LD+20E-1	LD+20E-2	LD+20E-3
CL3786.Contig3_All	Acetyl-CoA acetyltransferase	AACT	12.96	11.84	15.39	15.35	17.48	16.26
Unigene10841_All	HMGCoA synthase	HMGS	3.4	1.61	0.24	2.76	5.59	2.93
Unigene15482_All	HMG-CoA reductase1	HMGR1	13.9	13.63	13.45	22.49	20.93	23.06
Unigene15420_All	HMG-CoA reductase2	HMGR2	1.68	1.25	1.74	5.39	7.72	5.21
CL1907.Contig1_All	Mevalonate kinase	Mevk	3.13	2.01	2.6	5.93	3.65	3.25
Unigene13362_All	Phosphomevalonate kinase	PMK	4.14	3.61	1.18	5.2	2.77	1.55
Unigene14823_All	Diphosphomevalonate decarboxylase	PPM-Dec	1.63	0.57	0	1.49	2.71	0.63
CL1143.Contig2_All	Isopentenyl-pyrophosphate isomerase	IPPI	4.24	4.13	0.38	4.23	4.42	5.12
Unigene11833_All	farnesyl-pyrophosphate synthase	FPPS	1.47	1.58	2.31	2.19	3.97	2.27
CL3137.Contig1_All	Farnesyl pyrophosphatase1	FPPase1	1.78	0.67	0.69	1.39	2.33	3.37
Unigene14553_All	Farnesyl pyrophosphatase2	FPPase2	1.85	1.06	1.65	5.52	3.53	3.07
CL1012.Contig1_All	Farnesol Dehydrogenase1	FOL-SDR1	0	0.93	2.57	2.82	2.1	4.82
CL2122.Contig2_All	Farnesol Dehydrogenase2	FOL-SDR2	2.27	2.51	1.63	3.4	5.72	2.39
Unigene8246_All	Farnesal dehydrogenase	FALDH	2.71	2.4	1.89	8.41	3.3	5.16
Unigene11069_All	Juvenile hormone acid methyltransferase1	JHAMT1	8.92	6.7	8.74	15.6	24.28	13.15
CL2654.Contig1_All	Juvenile hormone acid methyltransferase2	JHAMT2	0.61	0.5	0.31	0.83	1.3	1.65
Unigene10848_All	Methyl farnesoate epoxidase	CYP15A1	4.44	3.71	2.78	9.57	15.89	7.96
Unigene8179_All	Krüppel-homolog 1	Kr-h1	2.63	0.98	6.65	46.3	54.44	42.68
JH inducible genes-in the fat body（FB）			LD+Control			LD+20E
Target ID	Gene	Abbreviation	LD+Control-1	LD+Control-2	LD+Control-3	LD20E-1	LD20E-2	LD20E-3
CL1688.Contig2_All	Juvenile hormone esterase1	JHE1	0.21	0.55	0.16	2.28	1.45	6.7
Unigene13262_All	Juvenile hormone esterase2	JHE2	3.82	3.18	2.5	4.23	5.88	4.08
Unigene8179_All	Krüppel-homolog 1	Kr-h1	1.87	2.05	0.62	54.61	44.26	51.88

## Sheet: DEGs
differential expression genes（DEGs）
	Target ID	Gene	Log2FC	p-value
JH biosynthesis genes	Unigene10841_All	HMGS	1.10562	7.50015e-10
	Unigene15420_All	HMGR2	1.97404	4.33156e-104
	Unigene14823_All	PPMD	1.13022	1.72354e-06
	CL3137.Contig1_All	FPPase1	1.1727	1.08533e-09
	Unigene14553_All	FPPase2	1.40727	1.09295e-14
	CL1012.Contig1_All	FOLD1	1.48066	1.90119e-06
	Unigene8246_All	FALDH	1.26145	1.42461e-24
	Unigene11069_All	JHAMT1	1.12826	1.71109e-39
	CL2654.Contig1_All	JHAMT2	1.41779	2.28027e-05
	Unigene10848_All	CYP15A1	1.61766	1.41913e-66
	Unigene8179_All	Kr-h1	3.80942	0
JH inducible genes	CL1688.Contig2_All	JHE1	3.46098	5.68e-60
	Unigene8179_All	Kr-h1	5.05301	0
